# Supplementary material for: COVID-19 vaccine uptake, hesitancy and clinical effects on patients with Takayasu’s arteritis: A web-based questionnaire survey from a large cohort
Source: Front Immunol. 2023 Feb 9;14:1030810. doi: 10.3389/fimmu.2023.1030810 (PMC9946967; doi:10.3389/fimmu.2023.1030810)
Supplement: Supplementary file 2 [file Table_4.xlsx]

## Sheet: Sup-table4
Reference number	Case number	Side effects collection period	Total side effects rate		Local reaction rate		Systematic reaction rate		SAE or flare in patients
			Patients	Controls	Patients	Controls	Patients	Controls	SAE	Flare rate	Risk factors for disease flare
[12]	561	2 weeks	441 (33.6%)	/	Pain (8.1%)	/	Fatigue (9.4%)	/	/	0.23% after the 1st dose, 1.81% after the 2nd dose	/
[13]	280	/	0.35	0.68	/	/	Fever (5%), myalgia (2%), headache (2%)	Fever (20%), headache (9%)	No	/	/
[15]	910	/	0.505	0.401	Pain (19.8%)	Pain (17.0%)	more headache (20.2%),somnolence (13.6%) in patients	Headache (11.0%),somnolence (10.4%)	No	/	/
[16]	1507	/	0.299	/	Pain, redness, swelling (19.00%)	/	Total (17.3%), fatigue or sleepless (8.2%),headache (5.4%)	/	No	10.5%; less than 4% needs treatment escalation	elderly patients and those with allergic history
[17]	109 BS	4 weeks	0.45	/	Pain (26.6%)	/	Fatigue (12.8%), headache (10.1%)	/	4.3% major organ attack such as uveitis, thrombosis or stroke	0.16	/
[18]	513	1 week	0.6022	/	Pain (24.95%)	/	Fever (18.23%),fatigue (17.93%),headache (13.84%)	/	No	0.0055	/
[19]	4604 I-RMDs	1 week or as indicated	37% in the I-RMD vs. 40% in NI-RMD	/	Pain (17.0%) in I-RMD vs. (15.05%) in NI-RMD	/	/	/	0.4% in I-RMD vs. 1.9% in NI-RMD	0.044	/
[20]	265	/	/	/	/	/	herpes zoster reactivation 6.3%	/	Thromboembolic events 3.4%~5.7%	5.6% ~6.2%	/
[21]	282	1 week	/	/	Total(78.0%), redness (20.2%), swelling (26.6%)	/	Total (80.1%): fatigue (69.1%), headache (52.1%)	/	0.018	/	/
[22]	686	2 weeks after the first vaccineand within 2–6 weeks after the second vaccine dose	/	/	Pain (56.02%)	Pain (57.02%)	Headache (12.69%) , malgia (9.4%),chill (8.96%)	Malgia (17.36%),chill(17.36%), malaise (17.36%)	Yes， death (n=2), non-disseminated herpes zoster (n=6), uveitis (n=2), and pericarditis（n=1)	/	/
[23]	1483	2 weeks	/	/	/	/	Joint pain, fatigue, muscle ache	/	No	14.9%, moderate to severe, most resolved within 7 days	/
[24]	1377	/	/	/	Pain (86-87%)	/	Fatigue (60-80%)	/	No	0.11	prior SARS-CoV-2 infection, flares in the 6 months preceding vaccination
[25]	1516	2 weeks	0.5	0.78	Pain (40%)	Pain (48%)	Tiredness (18%); slackness (20%)	Tiredness (31%); slackness (43%)	No	6% after the 1st dose, 6% after the 2nd dose, 16% after the third dose
[26]	137 with autoimmune/chronic inflammatory RD	/	42% after 1st dose, 26% after 2nd dose		Pain (17%)	/	Headache (12%), fever (12%), myalgia (10%)	/	No	2.2% after the 1st dose	Uncontrolled disease
[27]	2860	2 months	0.479	/	/	/	Fatigue or sleepiness (33.4%), headache (27.7%), muscle/joint pains (22.8%)	/	No	13.4%: 4.6% requiring a new or increased dose of medication	/
[28]	5619	2 months	/	/	/	/	/	/	No	4.9% requiring a change in treatment	ChAdOx1 nCoV-19 vaccine (compared with Pfizer-BioNTech vaccine), a prior reaction to a non-COVID-19 vaccine, and female sex
[29]	126	2 weeks	/	/	/	/	/	/	No	3.97%, mild with symptomatic treatmet	Young and female
[30]	225	/	0.769	/	Pain (70.20%)	/	Fatigue (34.7%),headache (30.6%),muscle ache (29.3%)	/	No	/	/
[31]	1367	/	0.811	/	Pain or swelling (66.3%)	/	Fatigue (57.1%), fever (19.9%), headache (19.6%)	/	No	/	/
[32]	605	/	/	/	Pain (54.31%)	Pain (43.83%)	Fever (23.27%),fatigue (16.37%), headache (12.06%)	Fever (16.5%), fatigue (22.00%), headache (14.66%)	No		/
[33]	505	2 weeks	51% mild, 21% moderate and 1% serious	52% mild, 19% moderate and no serious	Pain (39%)	Pain (40%)	Total (44%), headache (28%), fatigue (25%), joint complaints (10%)	Total (40%), fatigue (25%), headache (22%), joint complaint (1%)	No	No	/
[34]	325	1 week	/	/	Pain, swelling and erythema (89.00%)	/	Total (69%) such as fatigue，headache, myalgia	/	No	/	/
[35]	416 vaccinated	/	/	/	/	/	/	/	No	vaccinated vs. non-vaccinated patients (1.16, versus 1.72 flare-ups/100 patients-months)	Multiple autoimmune disease and a flare in the past year
[36]	264	4–6 weeks	/	/	Pain, redness or swelling (58%)	/	Fatigue (30%), muscle sore (12%), headache (20%)	/	No	No	/
